# Supplementary material for: A Phylogenomic Analysis of the Bacterial Phylum Fibrobacteres
Source: Front Microbiol. 2016 Jan 7;6:1469. doi: 10.3389/fmicb.2015.01469 (PMC4704652; doi:10.3389/fmicb.2015.01469)
Supplement: Supplementary file 1 [file Table1.xlsx]

## Sheet: Sheet1
Supplementary Material
A phylogenomic analysis of the bacterial phylum Fibrobacteres
Nurdyana Abdul Rahman, Donovan H. Parks, Inka Vanwonterghem, Mark Morrison, Gene W. Tyson, Philip Hugenholtz*
* Correspondence: Philip Hugenholtz: p.hugenholtz@uq.edu.au
1.2 Supplementary Tables

## Sheet: Table S1
Supplementary Table 1. Metagenome sequencing statistics.
	Sample ID	Shotgun sequence (Gb) (2x100bp)	Number of scaffoldsa	Largest contig	N50a	Number of population genomesb	Habitat
	IN01201	18.8	804409	165423	1375	3 (65)	Termite gut
	IN01202	17.7					Termite gut
	IN01041	17.9					Termite gut
	IN01042	19.1					Termite gut
	MC05	25.3	607574	89930	1084	1 (102)	Termite gut
	MC06	26.6					Termite gut
	MC07	19.2					Termite gut
	AD1_T1	33.2	494042	815228	2999	3 (100)	Anaerobic digestor
	AD2_T1	27.3					Anaerobic digestor
	AD3_T1	16.5					Anaerobic digestor
	AD1_T2	10.9					Anaerobic digestor
	AD2_T2	14.2					Anaerobic digestor
	AD3_T2	9.2					Anaerobic digestor
	SRR948090	9.9	78410	423553	2425	1(36)	Sheep rumen
a	contigs ≥ 500bp
b	Fibrobacteres (total)

## Sheet: Table S2
Supplementary Table 2. Shared orthologous genes and average amino acid identities (AAI) for all genome pairs, and proposed taxonomic rank relationships based on Kostantinidis & Tiedje, 2005.
Genome Id A	Genes in A		Genome Id B	Genes in B		No. orthologous genes		Mean AAI
Intra Domain
C. alkaliphilus ACht1	2363		AD_80	2782		387		43.67
C. alkaliphilus ACht1	2363		AD_111	3039		385		44.08
C. alkaliphilus ACht1	2363		SR	2863		412		44.5
C. alkaliphilus ACht1	2363		F. succinogenes S85	3126		427		44.73
AD_80	2782		MC_77	2254		307		45.02
C. alkaliphilus ACht1	2363		IN01_307	2731		406		45.18
C. alkaliphilus ACht1	2363		IN01_221	3284		416		45.33
AD_111	3039		MC_77	2254		305		45.34
C. alkaliphilus ACht1	2363		IN01_31	3298		401		45.4
C. alkaliphilus ACht1	2363		AD_312	2362		427		45.6
Intra Phylum
MC_77	2254		SR	2863		349		46.29
F. succinogenes S85	3126		MC_77	2254		345		46.46
AD_312	2362		MC_77	2254		319		47.18
IN01_307	2731		MC_77	2254		367		48.22
MC_77	2254		IN01_31	3298		373		48.66
IN01_221	3284		MC_77	2254		377		48.81
C. alkaliphilus ACht1	2363		MC_77	2254		499		49.01
Intra Class
AD_111	3039		IN01_31	3298		781		53.65
AD_80	2782		IN01_31	3298		777		53.77
AD_80	2782		IN01_307	2731		761		53.9
AD_80	2782		IN01_221	3284		815		53.95
AD_111	3039		IN01_307	2731		762		54.11
AD_111	3039		IN01_221	3284		819		54.14
IN01_31	3298		SR	2863		842		54.26
F. succinogenes S85	3126		IN01_307	2731		845		54.37
F. succinogenes S85	3126		IN01_31	3298		845		54.4
F. succinogenes S85	3126		IN01_221	3284		886		54.51
IN01_307	2731		SR	2863		827		54.73
IN01_221	3284		SR	2863		883		54.77
AD_312	2362		IN01_221	3284		894		55.39
AD_312	2362		IN01_31	3298		849		55.53
AD_312	2362		IN01_307	2731		832		55.59
Intra Order
AD_111	3039		AD_312	2362		1439		61.06
AD_312	2362		AD_80	2782		1392		61.3
AD_312	2362		SR	2863		1518		61.5
AD_312	2362		F. succinogenes S85	3126		1481		61.71
Intra Family
AD_111	3039		F. succinogenes S85	3126		1903		73.14
AD_80	2782		F. succinogenes S85	3126		1877		73.19
F. succinogenes S85	3126		SR	2863		1921		73.48
Intra Genus
AD_111	3039		SR	2863		1917		75.81
AD_80	2782		SR	2863		1851		76.26
IN01_307	2731		IN01_31	3298		1420		78.96
IN01_221	3284		IN01_307	2731		1520		79.85
IN01_221	3284		IN01_31	3298		1586		83.23
AD_111	3039		AD_80	2782		2003		84.85

## Sheet: Table S3
Supplemntary Table 3. Presence/absence of genes in the Fibrobacteres genomes organized into functional pathways and modules depicted in Figure 2.
			Fibrobacteria								Chitinivibrionia
			Fibrobacteraceae					Fibromonadaceae
Functional decription	Function ID	Symbol	F. succinogenes	AD_80	AD_111	SR_36	AD_312	IN01_31	IN01_221	IN01_307	C. alkaliphilus	MC_77
			S85								ACht1
Embden-Meyerhof-Parnas(glycolysis)
Glucokinase	EC 2.7.1.2	GLK	1	1	1	1	1	1	1	-	1	1
Phosphoglucomutase	EC 5.4.2.2	PGM	-	-	-	-	-	-	-	-	1	1
Glucose-6-phosphate isomerase	EC 5.3.1.9	G6P	1	1	1	1	1	-	1	-	1	1
6-phosphofructokinase	EC 2.7.1.11	PFK	1	1	1	1	1	1	2	2	2	1
fructose-bisphosphate aldolase	EC 4.1.2.13	FBA	1	-	-	1	1	1	1	1	1	1
triosephosphate isomerase	EC 5.3.1.1	TPI	1	1	1	1	1	1	1	-	1	1
glyceraldehyde 3-phosphate dehydrogenase	EC 1.2.1.12	G3P	1	-	-	1	1	1	1	1	2	1
phosphoglycerate kinase	EC 2.7.2.3	PGK	1	1	1	1	1	1	1	1	1	-
phosphoglycerate mutase	EC 5.4.2.12	PGM	1	1	1	1	1	1	1	1	1	-
enolase	EC 4.2.1.11	-	1	1	1	-	1	1	1	1	1	-
pyruvate kinase	EC 2.7.1.40	PK	-	-	-	-	-	-	-	-	1	1
Chitin catabolic pathway
chitinase [EC 3.2.1.14]	K01183		1	1	-	1	1	-	-	-	-	1
beta-N-acetylhexosaminidase [EC 3.2.1.52]	K01207	BNAH	2	2	2	1	1	-	-	-	-	-
beta-N-acetylglucosaminidase	pfam07555	BNAG	-	-	-	-	-	-	-	-	1	-
Cellobiose/Cellobiose phosphorylase	GH94	CBP	1	1	1	1	1	5	1	1	2	1
N-acetylglucosamine-1-P-mutase (Phosphomannomutase) [EC 5.4.2.8]	K01840	AGM	3	3	3	3	3	-	2	2	1	1
N-acetylglucosamine-6-phosphate deacetylase (Ribonucleotide monophosphatase NagD, HAD superfamily)	COG0647	NAG	2	2	2	2	2	1	1	1	2	-
Polysaccharide deacetylase	pfam01522	PD	3	1	1	1	1	2	2	2	9	-
exo-1,4-beta-D-glucosaminidase	K15855	BGA	-	-	-	-	-	-	-	-	1	-
glucokinase [EC 2.7.1.2]	K00845	GLK	1	1	1	1	1	1	1	-	1	1
glucosamine-6-phosphate deaminase [EC 3.5.99.6]	K02564	G6PD	-	-	-	-	-	-	-	-	1	-
Pyruvate metabolism
Phosphoenolpyruvate carboxykinase [EC 4.1.1.32]	pfam00821	PEPC	1	1	2	1	1	1	2	1	-	-
phosphoenolpyruvate carboxylase [EC 4.1.1.31]	K01595	PEPC	-	-	-	-	-	-	-	-	1	-
oxaloacetate decarboxylase, alpha subunit [EC 4.1.1.3]	K01571	-	-	-	-	-	-	-	-	-	1	1
oxaloacetate decarboxylase, beta subunit [EC 4.1.1.3]	K01572	-	1	1	1	1	1	1	1	1	1	-
pyruvate carboxylase subunit A [EC 6.4.1.1]	K01959	-	-	-	-	-	-	1	1	-	-	-
pyruvate carboxylase subunit B [EC 6.4.1.1]	K01960	-	1	1	-	1	1	1	-	1	1	-
malate dehydrogenase [EC 1.1.1.37]	K00024	-	1	-	-	1	1	1	1	1	-	-
malate dehydrogenase (oxaloacetate-decarboxylating)(NADP+) [EC 1.1.1.40]	K00029	-	1	1	1	1	1	-	-	-	-	-
fumarate hydratase, class I [EC 4.2.1.2]	K01676	-	1	1	1	1	1	1	1	1	-	-
fumarate hydratase subunit alpha [EC 4.2.1.2]	K01677	-	1	-	-	-	-	-	-	-	1	1
fumarate hydratase subunit beta [EC 4.2.1.2]	K01678	-	1	-	-	-	-	-	-	-	1	1
formate C-acetyltransferase [EC 2.3.1.54]	K00656	FCA	1	1	1	1	1	-	-	-	1	-
pyruvate formate lyase activating enzyme [EC 1.97.1.4]	K04069	-	1	1	1	1	2	1	1	-	3	2
putative pyruvate-flavodoxin oxidoreductase [EC 1.2.7.-]	K03737	-	1	-	-	1	1	1	1	1	1	-
acetyl-CoA synthetase [EC 6.2.1.1]	K01895	ACS	1	1	1	1	1	1	-	-	-	-
phosphate acetyltransferase [EC 2.3.1.8]	K00625	PAT	-	-	-	-	-	-	-	-	1	-
acetate kinase [EC 2.7.2.1]	K00925	AK	1	1	1	1	1	-	1	1	1	-
acetaldehyde dehydrogenase / alcohol dehydrogenase [EC 1.2.1.10 1.1.1.1]	K04072	AAD	-	-	-	-	-	-	-	-	1	-
aldehyde dehydrogenase (NAD+) [EC 1.2.1.3]	K00128	ADH	1	1	1	1	1	-	-	-	1	-
acylphosphatase [EC 3.6.1.7]	K01512	-	-	-	-	-	-	-	-	-	1	1
pyruvate, orthophosphate dikinase [EC 2.7.9.1]	K01006	-	-	-	-	-	1	1	1	1	1	-
pyruvate, water dikinase [EC 2.7.9.2]	K01007	-	-	-	-	-	-	-	-	-	1	-
			Fibrobacteria								Chitinivibrionia
			Fibrobacteraceae					Fibromonadaceae
Functional decription	Function ID	Symbol	F. succinogenes	AD_80	AD_111	SR_36	AD_312	IN01_31	IN01_221	IN01_307	C. alkaliphilus	MC_77
			S85								ACht1
Pentose phosphate pathway
glucose-6-phosphate 1-dehydrogenase	EC 1.1.1.49	-	-	-	-	-	-	-	-	-	1	-
6-phosphogluconolactonase	EC 3.1.1.31	-	-	-	-	-	-	-	-	-	1	-
6-phosphogluconate dehydrogenase	EC 1.1.1.44	-	-	-	-	-	-	-	-	-	1	-
ribulose-phosphate 3-epimerase	EC 5.1.3.1	RPE	1	1	1	1	1	-	1	2	1	1
ribose 5-phosphate isomerase	EC 5.3.1.6	RPI	1	-	1	1	1	1	1	1	1	-
transketolase	EC 2.2.1.1	-	1	1	1	1	1	1	1	1	1	1
transaldolase	EC 2.2.1.2	-	-	-	-	-	-	-	-	-	1	-
ribose-phosphate pyrophosphokinase	EC 2.7.6.1	RPP	1	1	1	1	1	1	1	1	1	1
Tricarboxylic acid cycle (TCA)/Reverse TCA cycle
Citrate (Si)-synthase	EC 2.3.3.1	CS	1	1	1	1	2	1	2	1	1	1
Aconitate hydratase	EC 4.2.1.3	ACH	1	1	1	1	1	1	1	1	2	1
Isocitrate dehydrogenase (NADP(+))	EC 1.1.1.42	IDH	1	1	1	1	1	1	1	1	1	1
Isocitrate dehydrogenase (NAD(+))	EC 1.1.1.41	IDH	-	-	-	-	-	-	-	-	1	-
2-oxoglutarate dehydrogenase	EC 1.2.4.2	-	-	-	-	-	-	-	-	-	-	-
Dihydrolipoyllysine-residue succinyltransferase	EC 2.3.1.61	-	-	-	-	-	-	-	-	-	-	-
2-oxoglutarate synthase	EC 1.2.7.3	2OS	-	-	-	-	-	-	1	-	2	2
Succinyl-CoA-synthase	EC 6.2.1.5	SCS	-	-	-	-	-	-	-	-	-	-
Succinate dehydrogenase (quinone)	EC 1.3.5.1	SDH	3	1	2	2	2	2	2	2	-	-
Fumarase/Fumarate hydratase	EC 4.2.1.2	FH	3	1	1	1	1	1	1	1	2	2
Malate dehydrogenase	EC 1.1.1.37	MDH	1	-	-	1	1	1	1	1	-	-
Malic enzyme	COG0281	ME	1	1	1	1	1	-	-	-	1	1
Fumarate redutase (quinol)	EC 1.3.1.6	-	-	-	-	-	-	-	-	-	-	-
Glycoxylate cycle
Malate synthase	EC 2.3.3.9	-	-	-	-	-	-	-	-	-	-	-
Isocitrate lyase	EC 4.1.3.1	-	-	-	-	-	-	-	-	-	-	-
fermentative product			succinate								fumarate
Electron Transport Chain
succinate dehydrogenase flavoprotein subunit [EC 1.3.5.1]	K00239	-	1	-	1	1	1	1	1	1	-	-
succinate dehydrogenase iron-sulfur subunit [EC 1.3.5.1]	K00240	-	2	1	1	1	1	1	1	1	-	-
succinate dehydrogenase cytochrome b556 subunit	K00241	-	1	-	1	1	1	1	1	1	-	-
NADH-quinone oxidoreductase subunit A [EC 1.6.5.3]	K00330	-	2	2	2	2	2	2	2	2	-	-
NADH-quinone oxidoreductase subunit B [EC 1.6.5.3]	K00331	-	1	1	1	1	1	1	1	1	-	-
NADH-quinone oxidoreductase subunit C [EC 1.6.5.3]	K00332	-	1	1	1	1	1	1	1	1	-	-
NADH-quinone oxidoreductase subunit D [EC 1.6.5.3]	K00333	-	2	2	2	2	2	2	3	2	-	-
NADH-quinone oxidoreductase subunit E [EC 1.6.5.3]	K00334	-	-	-	-	-	-	-	-	-	2	-
NADH-quinone oxidoreductase subunit F [EC 1.6.5.3]	K00335	-	1	1	1	1	1	1	-	-	1	-
NADH-quinone oxidoreductase subunit G [EC 1.6.5.3]	K00336	-	1	1	1	1	1	2	-	-	1	-
NADH-quinone oxidoreductase subunit H [EC 1.6.5.3]	K00337	-	2	2	2	2	2	1	2	2	-	-
NADH-quinone oxidoreductase subunit I [EC 1.6.5.3]	K00338	-	2	2	2	2	2	1	2	2	-	-
NADH-quinone oxidoreductase subunit J [EC 1.6.5.3]	K00339	-	2	2	2	2	2	1	2	2	-	-
NADH-quinone oxidoreductase subunit K [EC 1.6.5.3]	K00340	-	2	2	2	2	2	1	2	2	-	-
NADH-quinone oxidoreductase subunit L [EC 1.6.5.3]	K00341	-	2	2	2	2	2	2	2	2	-	-
NADH-quinone oxidoreductase subunit M [EC 1.6.5.3]	K00342	-	2	2	2	2	2	2	2	2	-	-
NADH-quinone oxidoreductase subunit N [EC 1.6.5.3]	K00343	-	2	2	2	2	2	2	2	2	-	-
NADH dehydrogenase [EC 1.6.99.3]	K00356	-	1	1	1	1	1	-	-	-	-	-
cytochrome d ubiquinol oxidase subunit I [EC 1.10.3.-]	K00425	-	-	-	-	-	-	1	1	-	-	-
cytochrome d ubiquinol oxidase subunit II [EC 1.10.3.-]	K00426	-	-	-	-	-	-	1	1	-	-	-
			Fibrobacteria								Chitinivibrionia
			Fibrobacteraceae					Fibromonadaceae
Functional decription	Function ID	Symbol	F. succinogenes	AD_80	AD_111	SR_36	AD_312	IN01_31	IN01_221	IN01_307	C. alkaliphilus	MC_77
			S85								ACht1
Electron Transport Chain
ABC-type transport system involved in cytochrome bd biosynthesis, fused ATPase and permease components	COG4987	-	-	-	-	-	-	2	2	2	-	-
ABC-type transport system involved in cytochrome bd biosynthesis, ATPase and permease components	COG4988	-	-	-	-	-	-	1	1	1	-	-
superoxide dismutase, Fe-Mn family [EC 1.15.1.1]	K04564	-	1	1	1	1	1	-	-	-	1	-
thioredoxin reductase	EC 1.8.1.9	-	1	1	1	1	2	1	1	1	1	1
catalase	K03781		-	-	-	-	-	-	-	-	-	-
polyphosphate kinase [EC 2.7.4.1]	K00937	-	-	1	-	-	-	-	1	1	1	1
inorganic pyrophosphatase [EC 3.6.1.1]	K01507	-	1	1	1	1	1	-	-	-	1	-
V/A-type H+-transporting ATPase subunit A [EC 3.6.3.14]	K02117	-	1	-	1	1	1	-	1	1	1	-
V/A-type H+-transporting ATPase subunit B	K02118	-	1	-	-	1	1	1	1	1	1	-
V/A-type H+-transporting ATPase subunit D	K02120	-	1	-	-	1	1	1	1	1	1	-
V/A-type H+-transporting ATPase subunit E	K02121	-	1	1	1	1	1	-	1	1	1	-
V/A-type H+-transporting ATPase subunit I	K02123	-	1	-	1	1	1	1	1	1	1	-
V/A-type H+-transporting ATPase subunit K	K02124	-	2	1	1	2	1	1	1	1	1	-
NADH dehydrogenase [EC 1.6.99.3]	K03885	-	-	-	-	-	-	-	-	-	1	-
NADH dehydrogenase (ubiquinone) flavoprotein 2 [EC 1.6.5.3 1.6.99.3]	K03943	-	-	-	-	-	-	1	-	1	-	-
NAD(P)H-quinone oxidoreductase subunit K [EC 1.6.5.3]	K05582	-	-	-	-	-	-	1	-	-	-	-
pyrophosphatase PpaX [EC 3.6.1.1]	K06019	-	-	-	-	-	-	-	-	-	1	-
manganese-dependent inorganic pyrophosphatase [EC 3.6.1.1]	K15986	-	1	1	-	-	-	-	-	-	-	-
K(+)-stimulated pyrophosphate-energized sodium pump [EC 3.6.1.1]	K15987	-	-	-	1	1	1	1	1	1	-	-
Galactose metabolism
alpha-glucosidase [EC 3.2.1.20]	K01187	-	-	-	-	-	-	-	1	1	-	-
beta-galactosidase [EC 3.2.1.23]	K01190	-	1	1	1	1	1	-	-	-	-	-
UDP-glucose 4-epimerase [EC 5.1.3.2]	K01784	-	3	2	3	2	2	4	2	2	1	1
UDP-galactopyranose mutase [EC 5.4.99.9]	K01854	-	1	-	-	-	-	1	-	1	-	-
alpha-galactosidase [EC 3.2.1.22]	K07407	-	1	1	1	1	1	-	-	-	-	-
UDP-glucose 4-epimerase [EC 5.1.3.2]	K17716	-	2	-	-	-	-	-	1	-	-	-
Xylose metabolism
D-xylose reductase	K17743	XR	-	-	-	-	-	-	-	-	-	-
Aldehyde reductase	K00011	AR	-	-	-	-	-	-	-	-	-	-
D-xylulose reductase	K03331	XLR	-	-	-	-	-	-	-	-	-	-
L-iditol 2-dehydrogenase	K00008	IDH	-	-	-	-	-	-	-	-	-	-
xylose isomerase	K01805	XI	-	-	-	-	-	-	-	-	-	-
xylulokinase	K00854	XLK	1	-	-	-	-	-	-	-	-	-
xylose permease	K08138	-	-	-	-	-	-	-	-	-	-	-
Nitrogen fixation
nitrogen fixation protein NifB	K02585	-	-	-	-	-	-	-	-	-	-	-
nitrogenase molybdenum-iron protein alpha chain nifD	K02586	-	2	1	1	-	-	-	2	-	-	1
nitrogenase molybdenum-cofactor synthesis protein nifE	K02587	-	-	-	-	-	-	-	1	-	-	1
nitrogenase iron protein nifH	K02588	-	2	1	1	-	-	-	2	-	-	1
nitrogen regulatory protein PII 1 nifDH1	K02589	-	-	-	-	-	-	-	2	-	-	-
nitrogen regulatory protein PII 1 nifDH1	K02590	-	-	-	-	-	-	-	2	-	-	-
nitrogenase molybdenum-iron protein beta chain nifK	K02591	-	2	1	1	-	-	-	2	-	-	1
nitrogenase molybdenum-iron protein nifN	K02592	-	-	-	-	-	-	-	1	-	-	-
Ammonia uptake and assimilation
Ammonia channel protein AmtB (permease)	COG0004		1	1	1	1	1	-	1	1	-	1
Nitrogen regulatory protein PII	COG0347		1	1	1	1	1	-	6	1	-	1
Glutamate synthase domain 2	COG0069	GS	1	1	1	1	1	1	1	1	-	-
Glutamine synthetase	COG0174	GS	-	-	-	1	-	1	-	1	-	-
			Fibrobacteria								Chitinivibrionia
			Fibrobacteraceae					Fibromonadaceae
Functional decription	Function ID	Symbol	F. succinogenes	AD_80	AD_111	SR_36	AD_312	IN01_31	IN01_221	IN01_307	C. alkaliphilus	MC_77
			S85								ACht1
Ammonia uptake and assimilation
Glutamine synthetase type III	COG3968	GS	2	2	2	2	2	1	1	1	2	1
Glutamate dehydrogenase/leucine dehydrogenase	COG0334	GD	1	1	1	1	1	-	1	1	2	-
Histidine ammonia-lyase	COG2986	-	1	1	-	-	-	1	-	-	-	-
Carbamoylphosphate synthase large subunit	COG0458	-	3	1	2	1	2	1	1	1	1	-
Sulfur metabolism
Sulfate transport system
sulfate transport system ATP-binding protein	K02045	-	1	-	1	1	-	1	-	-	-	-
sulfate transport system permease protein	K02046	-	1	-	1	1	-	1	-	1	-	-
sulfate transport system permease protein	K02047	-	1	-	1	1	-	1	1	1	-	-
sulfate transport system substrate-binding protein	K02048	-	2	-	1	1	-	1	1	1	-	-
Assimilatory sulfate reduction (sulfate->sulfite)
bifunctional enzyme CysN/CysC	K00955	-	-	-	-	-	-	-	-	-	1	-
sulfate adenylyltransferase subunit 1	K00956	-	1	-	1	1	-	1	1	1	-	-
sulfate adenylyltransferase subunit 2	K00957	-	1	-	1	1	-	1	1	1	1	-
3'(2'), 5'-bisphosphate nucleotidase	K01082	-	-	-	-	-	1	-	-	-	-	-
phosphoadenosine phosphosulfate reductase	K00390	-	1	-	-	-	-	-	-	-	1	-
adenylylsulfate reductase, subunit A	K00394	-	1	-	1	1	-	1	-	1	-	-
adenylylsulfate reductase, subunit B	K00395	-	1	-	1	1	-	1	-	1	-	-
ABC transport system
sulfonate transport system ATP-binding protein	K15555	-	1	1	1	-	-	-	-	-	-	-
Hydrogenase
Iron only hydrogenase large subunit, C-terminal domain	COG4624	-	-	-	-	-	-	1	-	-	3	-
Iron only hydrogenase large subunit, C-terminal domain	pfam02906	-	-	-	-	-	-	3	1	1	3	2
Flagellar assembly (core genes are bolded)
flagella basal body P-ring formation protein FlgA	K02386	-	-	-	-	-	-	1	1	1	1	-
flagellar basal-body rod protein FlgB	K02387	-	-	-	-	-	-	2	2	2	1	1
flagellar basal-body rod protein FlgC	K02388	-	-	-	-	-	-	2	2	2	1	-
flagellar basal-body rod modification protein FlgD	K02389	-	-	-	-	-	-	1	1	1	1	-
flagellar hook protein FlgE	K02390	-	-	-	-	-	-	2	2	2	1	1
flagellar basal-body rod protein FlgF	K02391	-	-	-	-	-	-	-	-	-	-	-
flagellar basal-body rod protein FlgG	K02392	-	-	-	-	-	-	3	2	1	2	-
flagellar L-ring protein precursor FlgH	K02393	-	-	-	-	-	-	-	1	1	1	1
flagellar P-ring protein precursor FlgI	K02394	-	-	-	-	-	-	-	1	1	1	1
flagellar hook-associated protein 1 FlgK	K02396	-	-	-	-	-	-	1	1	1	1	1
flagellar hook-associated protein 3 FlgL	K02397	-	-	-	-	-	-	1	1	1	1	-
negative regulator of flagellin synthesis FlgM	K02398	-	-	-	-	-	-	-	-	-	-	-
flagellar biosynthesis protein FlhA	K02400	-	-	-	-	-	-	1	1	1	1	1
flagellar biosynthetic protein FlhB	K02401	-	-	-	-	-	-	1	1	1	1	1
flagellar transcriptional activator FlhC	K02402	-	-	-	-	-	-	-	-	-	-	-
flagellar transcriptional activator FlhD	K02403	-	-	-	-	-	-	-	-	-	-	-
flagellin, FliC	K02406	-	-	-	-	-	-	7	5	3	5	3
flagellar hook-associated protein 2, FliD	K02407	-	-	-	-	-	-	1	1	2	2	1
flagellar hook-basal body complex protein FliE	K02408	-	-	-	-	-	-	1	1	1	1	-
flagellar M-ring protein FliF	K02409	-	-	-	-	-	-	1	1	1	1	-
flagellar motor switch protein FliG	K02410	-	-	-	-	-	-	1	3	2	1	-
flagellar assembly protein FliH	K02411	-	-	-	-	-	-	1	1	1	1	-
flagellum-specific ATP synthase [EC:3.6.3.14]	K02412	-	-	-	-	-	-	1	1	1	1	-
flagellar FliJ protein	K02413	-	-	-	-	-	-	1	1	1	1	-
flagellar hook-length control protein FliK	K02414	-	-	-	-	-	-	1	-	-	1	-
			Fibrobacteria								Chitinivibrionia
			Fibrobacteraceae					Fibromonadaceae
Functional decription	Function ID	Symbol	F. succinogenes	AD_80	AD_111	SR_36	AD_312	IN01_31	IN01_221	IN01_307	C. alkaliphilus	MC_77
			S85								ACht1
Flagellar assembly
flagellar motor switch protein FliM	K02416	-	-	-	-	-	-	1	1	1	1	1
flagellar motor switch protein FliN/FliY	K02417	-	-	-	-	-	-	2	2	2	2	2
flagellar protein FliO/FliZ	K02418	-	-	-	-	-	-	-	-	-	-	-
flagellar biosynthetic protein FliP	K02419	-	-	-	-	-	-	1	1	1	-	-
flagellar biosynthetic protein FliQ	K02420	-	-	-	-	-	-	1	1	1	1	-
flagellar biosynthetic protein FliR	K02421	-	-	-	-	-	-	1	1	1	1	-
flagellar protein FliS	K02422	-	-	-	-	-	-	1	1	1	1	1
flagellar protein FliT	K02423	-	-	-	-	-	-	-	-	-	-	-
flagellar motor A MotA	K02556	-	-	-	-	-	-	1	1	1	1	1
flagellar motor B MotB	K02557	-	-	-	-	-	-	1	1	1	1	1
flagella synthesis protein FlgN	K20399	-	-	-	-	-	-	-	-	-	-	-
Bacterial chemotaxis
methyl-accepting chemotaxis protein	K03406	MCP	-	-	-	-	-	14	18	12	8	11
chemotaxis protein CheD	K03411	cheD	-	-	-	-	-	-	-	-	3	2
chemotaxis protein methyltransferase CheR	K00575	cheR	-	-	-	-	-	1	3	1	2	1
two-component system, chemotaxis family, response regulator CheB	K03412	cheB	-	-	-	-	-	1	1	1	2	1
two-component system, chemotaxis family, sensor kinase CheA	K03407	cheA	-	-	-	-	-	2	1	1	5	1
purine-binding chemotaxis protein CheW	K03408	cheW	-	-	-	-	-	1	1	1	3	2
two-component system, chemotaxis family, response regulator CheV	K03415	cheV	-	-	-	-	-	-	-	-	1	-
two-component system, chemotaxis family, response regulator CheY	K03413	cheY	-	-	-	-	1	2	2	1	9	2
chemotaxis protein CheC	K03410	cheC	-	-	-	-	-	-	-	-	-	-
chemotaxis protein CheZ	K03414	cheZ	-	-	-	-	-	-	-	-	-	-
chemotaxis protein CheX	K03409	cheX	-	-	-	-	-	2	2	3	1	2
Amino acid
Glycine, serine and threonine metabolism
Serine biosynthesis (glycerate 3P->serine)
D-3-phosphoglycerate dehydrogenase [EC:1.1.1.95]	K00058	-	2	1	1	1	1	1	1	1	1	1
phosphoserine aminotransferase [EC:2.6.1.52]	K00831	-	1	1	-	1	1	1	1	1	1	1
phosphoserine / homoserine phosphotransferase	EC 3.1.3.3		1	1	1	1	1	2	1	1	-	-
[EC:3.1.3.3 2.7.1.39]	EC 2.7.3.9	-	-	-	-	-	-	-	-	-	1	-
Glycine biosynthesis (serine->glycine)
glycine hydroxymethyltransferase [EC:2.1.2.1]	K00600	-	1	1	1	1	1	1	1	1	1	-
Threonine biosynthesis (aspartate->homoserine->threonine)
aspartate kinase [EC:2.7.2.4]	K00928	-	1	1	1	1	1	1	1	1	1	1
aspartate-semialdehyde dehydrogenase [EC:1.2.1.11]	K00133	-	1	1	1	1	1	1	1	1	1	2
homoserine dehydrogenase [EC:1.1.1.3]	K00003	-	1	1	1	1	1	1	1	1	1	1
homoserine kinase type II [EC:2.7.1.39]	K02204	-	1	1	1	1	1	2	1	1	1	-
threonine synthase [EC:4.2.3.1]	K01733	-	1	1	1	1	1	1	1	1	1	1
Valine, Isoleucine, leucine biosynthesis (Pyruvate -> Valine/Isoleucine/Leucine)
acetolactate synthase I/II/III large subunit [EC:2.2.1.6]	K01652	-	2	1	1	1	1	1	1	1	1	-
acetolactate synthase I/III small subunit [EC:2.2.1.6]	K01653	-	1	1	-	1	1	1	1	1	1	-
ketol-acid reductoisomerase [EC:1.1.1.86]	K00053	-	1	1	1	1	1	1	1	1	1	-
dihydroxy-acid dehydratase [EC:4.2.1.9]	K01687	-	1	1	1	1	1	1	1	1	1	1
branched-chain amino acid aminotransferase [EC:2.6.1.42]	K00826	-	1	1	1	1	1	1	1	1	1	1
alanine-synthesizing transaminase [EC:2.6.1.66 2.6.1.2]	K14260	-	-	-	-	-	-	-	-	-	1	1
			Fibrobacteria								Chitinivibrionia
			Fibrobacteraceae					Fibromonadaceae
Functional decription	Function ID	Symbol	F. succinogenes	AD_80	AD_111	SR_36	AD_312	IN01_31	IN01_221	IN01_307	C. alkaliphilus	MC_77
			S85								ACht1
Valine, Isoleucine, leucine biosynthesis (Pyruvate -> Valine/Isoleucine/Leucine)
2-isopropylmalate synthase [EC:2.3.3.13]	K01649	-	2	2	2	2	2	2	-	2	2	-
3-isopropylmalate/(R)-2-methylmalate dehydratase large subunit [EC:4.2.1.33 4.2.1.35]	K01703	-	1	1	1	-	1	1	1	1	2	-
3-isopropylmalate/(R)-2-methylmalate dehydratase small subunit [EC:4.2.1.33 4.2.1.35]	K01704	-	1	1	1	-	1	-	1	1	2	-
3-isopropylmalate dehydrogenase [EC:1.1.1.85]	K00052	-	1	1	1	1	1	1	1	1	1	-
Arginine and Proline metabolism (Glutamate->Arginine)
Ornithine biosynthesis (glutamate -> ornithine)
glutamate N-acetyltransferase / amino-acid N-acetyltransferase [EC:2.3.1.35 2.3.1.1]	K00620	-	1	1	1	1	1	1	1	1	1	-
acetylglutamate kinase [EC:2.7.2.8]	K00930	-	1	1	1	1	1	1	1	1	1	-
N-acetyl-gamma-glutamyl-phosphate reductase [EC:1.2.1.38]	K00145	-	1	1	1	1	1	1	1	1	1	-
acetylornithine aminotransferase [EC:2.6.1.11]	K00818	-	1	1	1	1	1	-	-	-	-	-
acetylornithine/N-succinyldiaminopimelate aminotransferase [EC:2.6.1.11 2.6.1.17]	K00821	-	-	-	-	-	-	1	1	1	1	-
Urea cycle
ornithine carbamoyltransferase [EC:2.1.3.3]	K00611	-	1	1	1	1	1	1	-	1	1	1
argininosuccinate synthase [EC:6.3.4.5]	K01940	-	1	1	1	1	1	1	1	1	1	1
argininosuccinate lyase [EC:4.3.2.1]	K01755	-	1	1	1	1	1	1	-	1	1	1
Proline biosynthesis (Glutamate->Proline)
glutamate 5-kinase [EC:2.7.2.11]	K00931	-	1	1	1	1	1	1	1	1	1	1
glutamate-5-semialdehyde dehydrogenase [EC:1.2.1.41]	K00147	-	1	1	1	1	1	1	1	1	1	1
pyrroline-5-carboxylate reductase [EC:1.5.1.2]	K00286	-	1	1	1	1	1	1	1	1	1	1
Phenylalanine, Tyrosine, Tryptophan biosynthesis
Chorismate biosynthesis
3-deoxy-7-phosphoheptulonate synthase [EC:2.5.1.54]	K01626		-	-	-	-	-	-	-	-	2	1
3-dehydroquinate synthase [EC:4.2.3.4]	K01735		-	-	-	-	-	-	1	-	1	-
3-dehydroquinate dehydratase I [EC:4.2.1.10]	K03785		1	1	1	1	1	1	1	1	-	-
3-dehydroquinate dehydratase II [EC:4.2.1.10]	K03786		-	-	-	-	-	-	-	-	1	-
shikimate dehydrogenase [EC:1.1.1.25]	K00014		1	1	1	1	1	-	1	1	1	-
shikimate kinase [EC:2.7.1.71]	K00891		-	-	-	-	-	1	-	-	2	-
shikimate kinase / 3-dehydroquinate synthase [EC:2.7.1.71 4.2.3.4]	K13829	-	1	1	1	1	1	-	1	1	-	-
3-phosphoshikimate 1-carboxyvinyltransferase [EC:2.5.1.19]	K00800	-	1	1	1	1	1	2	1	2	1	-
chorismate synthase [EC:4.2.3.5]	K01736	-	1	1	1	1	1	1	1	1	1	-
Phenylalanine and Tyrosine biosynthesis (Chorismate -> Phenylalanine/Tyrosine)
prephenate dehydrogenase [EC:1.3.1.12]	K04517	-	1	1	1	1	1	1	1	1	1	1
chorismate mutase [EC:5.4.99.5]	K01850	-	-	-	-	-	-	-	-	-	1	1
chorismate mutase [EC:5.4.99.5]	K04093	-	1	1	1	1	1	1	1	1	-	-
prephenate dehydratase [EC:4.2.1.51]	K04518	-	1	1	1	1	1	1	1	1	1	1
aspartate aminotransferase [EC:2.6.1.1]	K00812	-	1	1	1	1	1	1	1	1	1	-
aspartate aminotransferase [EC:2.6.1.1]	K11358	-	-	-	-	-	-	-	-	-	1	-
histidinol-phosphate aminotransferase [EC:2.6.1.9]			2	1	3	2	2	1	1	1	1	1
Tryptophan biosynthesis (Chorismate -> Tryptophan)
anthranilate synthase component I [EC:4.1.3.27]	K01657	-	1	1	1	1	1	-	-	1	1	-
anthranilate synthase component II [EC:4.1.3.27]	K01658	-	-	-	-	-	-	1	1	1	1	-
			Fibrobacteria								Chitinivibrionia
			Fibrobacteraceae					Fibromonadaceae
Functional decription	Function ID	Symbol	F. succinogenes	AD_80	AD_111	SR_36	AD_312	IN01_31	IN01_221	IN01_307	C. alkaliphilus	MC_77
			S85								ACht1
Phenylalanine, Tyrosine, Tryptophan biosynthesis
Tryptophan biosynthesis (Chorismate -> Tryptophan)
anthranilate synthase/phosphoribosyltransferase [EC:4.1.3.27 2.4.2.18]	K13497	-	1	1	1	1	1	-	-	-	-	-
anthranilate phosphoribosyltransferase [EC:2.4.2.18]	K00766	-	-	-	-	-	-	1	1	1	1	1
phosphoribosylanthranilate isomerase [EC:5.3.1.24]	K01817	-	-	-	-	-	-	1	1	1	1	1
indole-3-glycerol phosphate synthase / phosphoribosylanthranilate isomerase [EC:4.1.1.48 5.3.1.24]	K13498	-	1	1	1	1	1	-	-	-	-	-
indole-3-glycerol phosphate synthase [EC:4.1.1.48]	K01609	-	-	-	-	-	-	1	1	1	1	-
tryptophan synthase alpha chain [EC:4.2.1.20]	K01695	-	1	1	1	1	1	1	1	-	1	1
tryptophan synthase beta chain [EC:4.2.1.20]	K01696	-	1	1	1	1	1	1	1	1	1	-
tryptophan synthase beta chain [EC:4.2.1.20]	K06001	-	1	1	1	1	1	1	-	-	1	-
Cysteine and Methionine biosynthesis
Cysteine (Serine -> Cysteine)
serine O-acetyltransferase [EC:2.3.1.30]	K00640	-	2	2	1	2	1	2	2	3	1	-
cysteine synthase A [EC:2.5.1.47]	K01738	-	3	1	2	2	2	2	2	2	3	1
cysteine synthase B [EC:2.5.1.47]	K12339	-	-	-	-	-	-	-	1	1	-	-
Pyruvate -> Cysteine
cystathione beta-lyase [EC:4.4.1.8]	K14155	-	1	1	-	1	-	1	1	1	-	1
Methionine (apartate -> homoserine -> methionine)
aspartate kinase [EC:2.7.2.4]	K00928	-	1	1	1	1	1	1	1	1	1	1
aspartate-semialdehyde dehydrogenase [EC:1.2.1.11]	K00133	-	1	1	1	1	1	1	1	1	1	2
homoserine dehydrogenase [EC:1.1.1.3]	K00003	-	1	1	1	1	1	1	1	1	1	1
homoserine O-succinyltransferase [EC:2.3.1.46]	K00651	-	-	-	-	-	-	-	-	-	1	2
cystathionine gamma-synthase [EC:2.5.1.48]	K01739	-	-	-	-	-	-	1	1	1	1	1
cystathionine beta-lyase [EC:4.4.1.8]	K01760	-	1	-	1	-	-	-	-	-	1	-
5-methyltetrahydrofolate--homocysteine methyltransferase [EC:2.1.1.13]	K00548	-	1	1	1	2	2	2	2	2	1	-
5-methyltetrahydropteroyltriglutamate--homocysteine methyltransferase [EC:2.1.1.14]	K00549	-	1	1	1	1	1	-	-	-	1	-
Methionine degradation (Methionine -> Homocysteine->Homoserine)
S-adenosylmethionine synthetase [EC:2.5.1.6]	K00789	-	1	-	1	1	1	1	1	1	-	-
DNA (cytosine-5)-methyltransferase 1 [EC:2.1.1.37]	K00558	-	1	7	3	3	-	1	4	2	1	1
adenosylhomocysteinase [EC:3.3.1.1]	K01251	-	1	1	1	1	1	-	-	1	-	-
O-acetylhomoserine (thiol)-lyase [EC:2.5.1.49]	K01740	-	1	-	-	-	-	-	-	-	-	-
homoserine O-acetyltransferase [EC:2.3.1.31]	K00641	-	4	3	3	3	1	1	-	1	1	-
Methionine salvage pathway
S-adenosylmethionine decarboxylase [EC:4.1.1.50]	K01611	-	-	-	-	-	-	-	-	-	1	-
spermidine synthase [EC:2.5.1.16]	K00797	-	1	2	2	1	1	1	1	1	1	1
adenosylhomocysteine nucleosidase [EC:3.2.2.9]	K01243	-	-	-	-	-	-	1	-	-	-	1
5'-methylthioadenosine phosphorylase [EC:2.4.2.28]	K00772	-	-	-	-	-	-	-	1	1	1	-
methylthioribose-1-phosphate isomerase [EC:5.3.1.23]	K08963	-	2	3	2	2	2	1	1	1	1	1
Alanine, Aspartate and Glutamate Metabolism
Aspartate metabolism
( L-Aspartate->N-Carbamonyl-L-aspartate/D-Aspartate/Oxaloacetate)
aspartate carbamoyltransferase catalytic subunit [EC:2.1.3.2]	K00609	-	1	1	1	1	1	-	1	1	1	1
aspartate racemase [EC:5.1.1.13]	K01779	-	1	-	-	-	-	-	-	-	-	-
L-aspartate oxidase [EC:1.4.3.16]	K00278	-	1	1	1	1	1	1	1	1	-	1
			Fibrobacteria								Chitinivibrionia
			Fibrobacteraceae					Fibromonadaceae
Functional decription	Function ID	Symbol	F. succinogenes	AD_80	AD_111	SR_36	AD_312	IN01_31	IN01_221	IN01_307	C. alkaliphilus	MC_77
			S85								ACht1
Alanine, Aspartate and Glutamate Metabolism
( L-Aspartate->Fumarate)
argininosuccinate synthase [EC:6.3.4.5]	K01940	-	1	1	1	1	1	1	1	1	1	1
argininosuccinate lyase [EC:4.3.2.1]	K01755	-	1	1	1	1	1	1	-	1	1	1
adenylosuccinate synthase [EC:6.3.4.4]	K01939	-	1	1	1	1	1	1	1	2	1	1
adenylosuccinate lyase [EC:4.3.2.2]	K01756	-	1	1	1	1	1	1	1	1	1	1
aspartate ammonia-lyase [EC:4.3.1.1]	K01744	-	-	-	-	-	-	-	-	-	-	1
Aspartate synthesis
(N-Acetyl-L-aspartate->L-Aspartate)
aspartoacylase [EC:3.5.1.15]	K01437	-	1	1	1	1	1	1	1	1	-	-
(L-Asparagine->L-Aspartate)
L-asparaginase [EC:3.5.1.1]	K01424	-	1	1	1	1	-	-	-	-	-	-
(Oxaloacetate<->L-Aspartate)
aspartate aminotransferase [EC:2.6.1.1]	K00812	-	1	1	1	1	1	1	1	1	-	1
aspartate aminotransferase [EC:2.6.1.1]	K11358	-	-	-	-	-	-	-	-	-	-	1
Glutamate synthesis and metabolism
(2-Oxo-glutarate->Glutamate)
glutamate dehydrogenase [EC:1.4.1.2]	K00260	-	-	-	-	-	-	-	-	-	-	1
glutamate dehydrogenase (NADP+) [EC:1.4.1.4]	K00262	-	1	1	1	1	1	-	1	1	-	1
glutamate synthase (NADPH/NADH) large chain [EC:1.4.1.13 1.4.1.14]	K00265	-	1	1	1	1	1	-	-	-	-	-
glutamate synthase (NADPH/NADH) small chain [EC:1.4.1.13 1.4.1.14]	K00266	-	2	2	2	2	2	1	1	1	1	1
(Glutamate->Glutamine)
glutamine synthetase [EC:6.3.1.2]	K01915	-	2	2	2	3	2	2	1	2	1	2
(Glutamine->5-Phosphoribosylamine/Carbomoylphosphate)
amidophosphoribosyltransferase [EC:2.4.2.14]	K00764	-	2	2	2	2	1	1	1	1	1	1
carbamoyl-phosphate synthase large subunit [EC:6.3.5.5]	K01955	-	4	1	1	1	2	1	1	1	-	1
carbamoyl-phosphate synthase small subunit [EC:6.3.5.5]	K01956	-	1	1	1	1	1	1	1	1	-	1
(D-Glucosamine-6P->Glutamine)
glucosamine--fructose-6-phosphate aminotransferase (isomerizing) [EC:2.6.1.16]	K00820	-	1	1	1	1	1	1	1	1	1	1
Alanine sythesis and metabolism
(Alanine<->Pyruvate)
alanine-synthesizing transaminase [EC:2.6.1.66 2.6.1.2]	K14260	-	-	-	-	-	-	-	-	-	1	1
(Asparagine->Alanine)
L-asparaginase [EC:3.5.1.1]	K01424	-	1	1	1	1	-	-	-	-	-	-
Lysine biosynthesis (aspartate->lysine)
aspartate kinase [EC:2.7.2.4]	K00928	-	1	1	1	1	1	1	1	1	1	1
aspartate-semialdehyde dehydrogenase [EC:1.2.1.11]	K00133	-	1	1	1	1	1	1	1	1	1	2
4-hydroxy-tetrahydrodipicolinate synthase [EC:4.3.3.7]	K01714	-	1	1	1	1	1	1	1	1	1	2
4-hydroxy-tetrahydrodipicolinate reductase [EC:1.17.1.8]	K00215	-	1	1	1	1	1	1	1	1	1	2
diaminopimelate dehydrogenase [EC:1.4.1.16]	K03340	-	1	1	2	1	1	-	-	-	1	-
Histidine metabolism (PPP -> Histidine)
ATP phosphoribosyltransferase [EC:2.4.2.17]	K00765	-	1	1	1	1	1	-	1	-	1	1
phosphoribosyl-ATP pyrophosphohydrolase [EC:3.6.1.31]	K01523	-	1	1	1	1	1	1	1	1	1	-
phosphoribosyl-AMP cyclohydrolase [EC:3.5.4.19]	K01496	-	1	1	1	1	1	1	1	1	1	1
phosphoribosylformimino-5-aminoimidazole carboxamide ribotide isomerase [EC:5.3.1.16]	K01814	-	1	1	1	1	1	1	1	1	1	2
			Fibrobacteria								Chitinivibrionia
			Fibrobacteraceae					Fibromonadaceae
Functional decription	Function ID	Symbol	F. succinogenes	AD_80	AD_111	SR_36	AD_312	IN01_31	IN01_221	IN01_307	C. alkaliphilus	MC_77
			S85								ACht1
Histidine metabolism (PPP -> Histidine)
glutamine amidotransferase [EC:2.4.2.-]	K02501	-	1	1	1	1	1	1	1	1	1	1
cyclase [EC:4.1.3.-]	K02500	-	1	1	1	1	1	1	1	1	1	1
imidazoleglycerol-phosphate dehydratase [EC:4.2.1.19]	K01693	-	1	1	1	1	1	1	2	-	1	1
histidinol-phosphate aminotransferase [EC:2.6.1.9]	K00817	-	2	1	3	2	2	1	1	1	1	1
histidinol-phosphatase (PHP family)	EC 3.1.3.15	-	-	-	-	-	-	-	-	-	1	-
[EC:3.1.3.15 4.2.1.19]	EC 4.2.1.19	-	1	1	1	1	1	1	2	-	1	1
histidinol dehydrogenase [EC:1.1.1.23]	K00013	-	1	1	1	1	1	1	2	-	1	1
Metabolism of cofactors and vitamins
Thiamine metabolism
thiamine-phosphate pyrophosphorylase [EC:2.5.1.3]	K00788	-
hydroxymethylpyrimidine/phosphomethylpyrimidine kinase [EC:2.7.1.49 2.7.4.7]	K00941	-	1	1	2	1	2	2	2	2	3	2
thiamine-monophosphate kinase [EC:2.7.4.16]	K00946	-	1	1	1	1	1	1	1	1	0	0
1-deoxy-D-xylulose-5-phosphate synthase [EC:2.2.1.7]	K01662	-	1	1	1	1	1	1	1	1	1	0
phosphomethylpyrimidine synthase [EC:4.1.99.17]	K03147	-	2	2	2	2	1	1	1	1	1	1
sulfur carrier protein ThiS adenylyltransferase [EC:2.7.7.73]	K03148	-	1	1	0	1	1	1	1	1	1	0
thiazole synthase [EC:2.8.1.10]	K03149	-	1	1	1	1	0	0	0	0	1	0
2-iminoacetate synthase [EC:4.1.99.19]	K03150	-	1	1	1	1	1	1	1	1	1	1
thiamine biosynthesis protein ThiI	K03151	-	1	1	1	1	1	2	2	2	2	2
cysteine desulfurase [EC:2.8.1.7]	K04487	-	-	-	-	-	-	-	-	-	1	-
Riboflavin metabolism
riboflavin synthase [EC:2.5.1.9]	K00793	-	1	1	1	-	-	-	-	-	3	-
6,7-dimethyl-8-ribityllumazine synthase [EC:2.5.1.78]	K00794	-	1	1	1	1	1	1	1	1	1	-
diaminohydroxyphosphoribosylaminopyrimidine deaminase / 5-amino-6-(5-phosphoribosylamino)uracil reductase [EC:3.5.4.26 1.1.1.193]	K11752	-	1	-	-	1	1	-	1	1	1	-
riboflavin kinase / FMN adenylyltransferase [EC:2.7.1.26 2.7.7.2]	K11753	-	1	1	1	1	1	1	1	1	1	1
3,4-dihydroxy 2-butanone 4-phosphate synthase / GTP cyclohydrolase II [EC:4.1.99.12 3.5.4.25]	K14652	-	1	1	1	1	1	1	1	1	1	1
Vitamin B6 metabolism
4-hydroxythreonine-4-phosphatedehydrogenase[EC:1.1.1.262]	K00097	-
phosphoserineaminotransferase[EC:2.6.1.52]	K00831	-	-	-	-	-	1	1	1	1	1	1
pyridoxinekinase[EC:2.7.1.35]	K00868	-	1	1	-	1	1	1	1	1	1	1
threoninesynthase[EC:4.2.3.1]	K01733	-	1	-	1	1	-	-	-	-	-	-
erythronate-4-phosphatedehydrogenase[EC:1.1.1.290]	K03473	-	1	1	1	1	1	1	1	1	1	1
pyridoxine5-phosphatesynthase[EC:2.6.99.2]	K03474	-	-	-	-	-	1	1	1	1	1	1
pyridoxal5'-phosphatesynthasepdxSsubunit[EC:4.3.3.6]	K06215	-	1	1	1	1	1	1	1	1	1	1
5'-phosphatesynthasepdxTsubunit[EC:4.3.3.6]	K08681	-	1	1	1	1	-	-	-	-	-	-
Nicotinate and nicotinamide metabolism			1	1	1	1	-	-	-	-	-	-
L-aspartate oxidase [EC:1.4.3.16]	K00278	-	1	1	1	1	1	1	1	1	1	-
quinolinate synthase [EC:2.5.1.72]	K03517	-	1	1	1	1	1	1	1	1	1	1
nicotinate-nucleotide pyrophosphorylase (carboxylating) [EC:2.4.2.19]	K00767	-	1	1	1	1	1	1	1	1	1	1
5'-nucleotidase [EC:3.1.3.5]	K03787	-	1	1	1	1	1	1	1	1	1	1
purine-nucleoside phosphorylase [EC:2.4.2.1]	K03783	-	-	-	-	-	-	-	-	-	1	-
NAD+ diphosphatase [EC:3.6.1.22]	K03426	-	1	1	1	1	-	1	1	-	1	-
nicotinate-nucleotide adenylyltransferase [EC:2.7.7.18]	K00969	-	1	1	1	1	1	-	-	-	1	-
			Fibrobacteria								Chitinivibrionia
			Fibrobacteraceae					Fibromonadaceae
Functional decription	Function ID	Symbol	F. succinogenes	AD_80	AD_111	SR_36	AD_312	IN01_31	IN01_221	IN01_307	C. alkaliphilus	MC_77
			S85								ACht1
Nicotinate and nicotinamide metabolism
NAD+ synthase (glutamine-hydrolysing) [EC:6.3.5.1]	K01950	-	2	1	1	2	1	-	-	-	1	-
NAD+ synthase [EC:6.3.1.5]	K01916	-	-	-	-	-	-	1	1	1	-	-
5'-nucleotidase [EC:3.1.3.5]	K01081	-	-	-	-	-	-	1	-	-	-	-
NAD+ kinase [EC:2.7.1.23]	K00858	-	1	1	1	1	1	1	1	1	1	1
NAD(P) transhydrogenase subunit alpha [EC:1.6.1.2]	K00324	-	-	-	-	-	-	-	-	-	2	-
NAD(P) transhydrogenase subunit beta [EC:1.6.1.2]	K00325	-	-	-	-	-	-	-	-	-	1	-
nicotinamide-nucleotide amidase [EC:3.5.1.42]	K03742	-	-	-	-	-	1	-	-	-	-	-
nicotinamide-nucleotide amidase [EC:3.5.1.42]	K03743	-	1	1	1	1	-	-	-	-	1	1
bifunctional NMN adenylyltransferase/nudix hydrolase [EC:2.7.7.1 3.6.1.-]	K13522	-	-	-	-	-	-	1	1	-	-	-
Pantothenate and CoA biosynthesis
ketol-acid reductoisomerase [EC:1.1.1.86]	K00053	-	1	1	1	1	1	1	1	1	1	-
2-dehydropantoate 2-reductase [EC:1.1.1.169]	K00077	-	1	-	-	-	-	-	-	-	-	-
3-methyl-2-oxobutanoate hydroxymethyltransferase [EC:2.1.2.11]	K00606	-	1	1	1	1	1	1	1	1	1	1
branched-chain amino acid aminotransferase [EC:2.6.1.42]	K00826	-	1	1	1	1	1	1	1	1	1	1
dephospho-CoA kinase [EC:2.7.1.24]	K00859	-	1	1	1	1	1	-	-	-	1	1
pantetheine-phosphate adenylyltransferase [EC:2.7.7.3]	K00954	-	1	1	1	1	1	-	2	1	1	-
holo-[acyl-carrier protein] synthase [EC:2.7.8.7]	K00997	-	-	-	-	-	-	-	-	-	1	1
aspartate 1-decarboxylase [EC:4.1.1.11]	K01579	-	1	1	1	1	1	1	1	1	1	1
acetolactate synthase I/II/III large subunit [EC:2.2.1.6]	K01652	-	2	1	1	1	1	1	1	1	1	-
acetolactate synthase I/III small subunit [EC:2.2.1.6]	K01653	-	1	1	-	1	1	1	1	1	1	-
dihydroxy-acid dehydratase [EC:4.2.1.9]	K01687	-	1	1	1	1	1	1	1	1	1	1
pantoate--beta-alanine ligase [EC:6.3.2.1]	K01918	-	1	1	1	1	1	1	1	1	1	1
type III pantothenate kinase [EC:2.7.1.33]	K03525	-	1	-	2	1	1	1	1	1	-	-
4'-phosphopantetheinyl transferase [EC:2.7.8.-]	K06133	-	1	-	-	1	-	-	-	-	-	-
phosphopantothenoylcysteine decarboxylase / phosphopantothenate--cysteine ligase [EC:4.1.1.36 6.3.2.5]	K13038	-	1	1	1	1	1	-	1	1	1	1
Biotin metabolism
3-oxoacyl-[acyl-carrier protein] reductase [EC:1.1.1.100]	K00059	-	4	3	2	2	2	2	1	2	2	1
enoyl-[acyl-carrier protein] reductase I [EC:1.3.1.9 1.3.1.10]	K00208	-	-	-	-	-	-	1	1	-	1	-
3-oxoacyl-[acyl-carrier-protein] synthase I [EC:2.3.1.41]	K00647	-	1	1	-	-	-	1	-	-	-	-
8-amino-7-oxononanoate synthase [EC:2.3.1.47]	K00652	-	-	-	-	-	1	1	1	1	1	-
adenosylmethionine-8-amino-7-oxononanoate aminotransferase [EC:2.6.1.62]	K00833	-	1	1	1	1	1	-	1	1	1	-
biotin synthase [EC:2.8.1.6]	K01012	-	2	2	2	2	1	2	2	2	2	2
6-carboxyhexanoate--CoA ligase [EC:6.2.1.14]	K01906	-	1	1	1	1	-	-	-	-	-	-
dethiobiotin synthetase [EC:6.3.3.3]	K01935	-	1	1	1	1	1	1	1	1	1	-
malonyl-CoA O-methyltransferase [EC:2.1.1.197]	K02169	-	-	-	-	-	1	1	1	1	-	1
3-hydroxyacyl-[acyl-carrier-protein] dehydratase [EC:4.2.1.59]	K02372	-	2	2	2	2	1	1	1	1	-	-
BirA family transcriptional regulator, biotin operon repressor / biotin-[acetyl-CoA-carboxylase] ligase [EC:6.3.4.15]	K03524	-	1	1	1	1	1	1	1	1	1	-
3-oxoacyl-[acyl-carrier-protein] synthase II [EC:2.3.1.179]	K09458	-	4	3	3	3	3	2	1	1	3	1
biotin synthesis protein BioG	K09789	-	-	-	-	-	1	-	-	-	-	-
Lipoic acid metabolism
lipoic acid synthetase [EC:2.8.1.8]	K03644	-	-	-	-	-	-	-	-	-	1	1
lipoate-protein ligase A [EC:2.7.7.63]	K03800	-	-	-	-	-	-	-	-	-	1	2
Folate biosynthesis
dihydrofolatereductase[EC:1.5.1.3]	K00287	-	1	1	1	1	1	1	1	1	-	-
			Fibrobacteria								Chitinivibrionia
			Fibrobacteraceae					Fibromonadaceae
Functional decription	Function ID	Symbol	F. succinogenes	AD_80	AD_111	SR_36	AD_312	IN01_31	IN01_221	IN01_307	C. alkaliphilus	MC_77
			S85								ACht1
Folate biosynthesis
dihydropteroatesynthase[EC:2.5.1.15]	K00796	-	1	1	1	1	1	1	1	1	1	1
2-amino-4-hydroxy-6-hydroxymethyldihydropteridinediphosphokinase[EC:2.7.6.3]	K00950	-	1	1	1	1	1	-	-	1	1	1
alkalinephosphatase[EC:3.1.3.1]	K01077	-	-	-	-	-	1	-	-	-	-	-
GTPcyclohydrolaseI[EC:3.5.4.16]	K01495	-	1	1	1	2	1	1	1	1	1	1
dihydroneopterinaldolase[EC:4.1.2.25]	K01633	-	1	1	1	1	1	1	1	1	-	-
para-aminobenzoatesynthetasecomponentI[EC:2.6.1.85]	K01665	-	-	-	-	-	-	-	-	-	1	-
6-pyruvoyltetrahydropterin/6-carboxytetrahydropterinsynthase[EC:4.2.3.124.1.2.50]	K01737	-	1	2	-	2	1	1	-	-	2	1
4-amino-4-deoxychorismatelyase[EC:4.1.3.38]	K02619	-	-	-	-	-	-	-	-	-	1	-
para-aminobenzoatesynthetase/4-amino-4-deoxychorismate lyase [EC:2.6.1.85 4.1.3.38]	K03342	-	1	1	-	-	-	-	-	-	-	-
7-cyano-7-deazaguaninesynthase[EC:6.3.4.20]	K06920	-	1	2	-	2	-	-	-	-	1	-
7-cyano-7-deazaguaninereductase[EC:1.7.1.13]	K09457	-	1	1	1	1	-	1	1	1	1	1
7-carboxy-7-deazaguaninesynthase[EC:4.3.99.3]	K10026	-	1	1	-	1	-	-	-	-	1	1
dihydrofolatesynthase/folylpolyglutamate synthase [EC:6.3.2.12 6.3.2.17]	K11754	-	1	1	1	1	1	1	1	1	1	-
One carbon pool by folate
dihydrofolate reductase [EC:1.5.1.3]	K00287	-	1	1	1	1	1	1	1	1	-	-
methylenetetrahydrofolate reductase (NADPH) [EC:1.5.1.20]	K00297	-	1	1	1	1	1	1	1	1	1	-
5-methyltetrahydrofolate--homocysteine methyltransferase [EC:2.1.1.13]	K00548	-	1	1	1	1	1	1	1	1	1	-
thymidylate synthase [EC:2.1.1.45]	K00560	-	1	1	1	1	1	1	1	-	-	1
glycine hydroxymethyltransferase [EC:2.1.2.1]	K00600	-	1	1	1	1	1	1	1	1	1	-
phosphoribosylaminoimidazolecarboxamide formyltransferase / IMP cyclohydrolase [EC:2.1.2.3 3.5.4.10]	K00602	-	1	-	1	1	1	1	1	1	1	1
methionyl-tRNA formyltransferase [EC:2.1.2.9]	K00604	-	1	1	1	1	1	1	1	1	1	-
aminomethyltransferase [EC:2.1.2.10]	K00605	-	-	-	-	-	-	-	-	-	-	1
formyltetrahydrofolate deformylase [EC:3.5.1.10]	K01433	-	1	1	1	1	1	1	-	-	1	-
methylenetetrahydrofolate dehydrogenase (NADP+) /methenyltetrahydrofolate cyclohydrolase [EC:1.5.1.5 3.5.4.9]	K01491	-	1	1	1	1	1	1	1	1	1	-
5-formyltetrahydrofolate cyclo-ligase [EC:6.3.3.2]	K01934	-	1	1	1	1	1	-	-	-	1	1
phosphoribosylglycinamide formyltransferase 2 [EC:2.1.2.2]	K08289	-	1	1	1	1	1	1	1	-	1	-
phosphoribosylglycinamide formyltransferase 1 [EC:2.1.2.2]	K11175	-	1	1	1	1	1	1	1	1	1	-
Ubiquinone and other terpenoid-quinone biosynthesis
1,4-dihydroxy-2-naphthoate octaprenyltransferase [EC:2.5.1.74 2.5.1.-]	K02548	-	-	-	-	-	-	-	-	-	1	-
4-hydroxybenzoate octaprenyltransferase [EC:2.5.1.-]	K03179	-	2	1	2	2	2	1	1	1	-	-
3-octaprenyl-4-hydroxybenzoate carboxy-lyase UbiD [EC:4.1.1.-]	K03182	-	1	1	1	1	1	1	1	1	-	-
ubiquinone/menaquinone biosynthesis methyltransferase [EC:2.1.1.163 2.1.1.201]	K03183	-	1	1	1	1	1	1	1	1	-	-
3-octaprenyl-4-hydroxybenzoate carboxy-lyase UbiX [EC:4.1.1.-]	K03186	-	1	1	1	1	1	1	1	1	-	-
chorismate dehydratase [EC:4.2.1.151]	K11782	-	1	1	1	1	1	1	1	1	-	-
futalosine hydrolase [EC:3.2.2.26]	K11783	-	1	1	1	1	1	1	1	-	-	-
cyclic dehypoxanthinyl futalosine synthase [EC:1.21.99.2]	K11784	-	-	-	-	-	1	-	-	-	-	-
1,4-dihydroxy-6-naphthoate synthase [EC:1.14.-.-]	K11785	-	1	1	1	1	1	1	1	1	-	-
aminodeoxyfutalosine synthase [EC:2.5.1.120]	K18285	-	1	1	1	1	1	1	-	-	-	-
